# Supplementary material for: The Long-Term Outcome and Quality of Life after Replacement of the Ascending Aorta
Source: J Clin Med. 2023 Jul 5;12(13):4498. doi: 10.3390/jcm12134498 (PMC10342701; doi:10.3390/jcm12134498)
Supplement: Supplementary file 1 [file jcm-12-04498-s001.zip]

Archive with 1 entries (1 files):
- jcm-2434239-supplementary.pdf
